# Supplementary material for: Effects of complex training on jump performance and neuromuscular activation in volleyball athletes: A controlled study
Source: PLoS One. 2026 Apr 10;21(4):e0347195. doi: 10.1371/journal.pone.0347195 (PMC13068333; doi:10.1371/journal.pone.0347195)
Supplement: S1 Data — (XLSX) [file pone.0347195.s002.xlsx]

## Sheet: Fig1
Countermovement jump height
Group	Subject_ID	Pre	Post	Diff (Post-Pre)
Experimental	E1	25.3	30.93	5.63
Experimental	E2	27.19	33.42	6.23
Experimental	E3	25.66	31.53	5.87
Experimental	E4	24.04	28.99	4.95
Experimental	E5	26.14	32.83	6.69
Experimental	E6	22.58	27.34	4.76
Experimental	E7	27.36	32.54	5.18
Experimental	E8	22.81	31.29	8.48
Experimental	E9	21.64	28.75	7.11
Experimental	E10	23.42	29.78	6.36
Control	C1	23.1	25.53	2.43
Control	C2	23.94	25.22	1.28
Control	C3	24.39	28.73	4.34
Control	C4	26.98	30.99	4.01
Control	C5	26.32	29.63	3.31
Control	C6	25.15	27.29	2.14
Control	C7	25.72	29.19	3.47
Control	C8	22.36	24.44	2.08
Control	C9	25.25	27.35	2.1
Control	C10	23.69	25.04	1.35
Approach jump height
Group	Subject_ID	Pre	Post	Diff (Post-Pre)
Experimental	E1	40.28	48.54	8.26
Experimental	E2	38.63	47.42	8.79
Experimental	E3	44.59	50.13	5.54
Experimental	E4	41.52	48.99	7.47
Experimental	E5	45.6	52.3	6.7
Experimental	E6	43.26	50.51	7.25
Experimental	E7	41.81	48.6	6.79
Experimental	E8	41.51	49.56	8.05
Experimental	E9	40.07	47.71	7.64
Experimental	E10	44.75	51.04	6.29
Control	C1	47.2	50.47	3.27
Control	C2	43.71	46.72	3.01
Control	C3	42.34	46.48	4.14
Control	C4	40.48	43.7	3.22
Control	C5	41.6	43.98	2.38
Control	C6	41.52	44.71	3.19
Control	C7	45.09	47.3	2.21
Control	C8	48.49	50.3	1.81
Control	C9	42.03	44.98	2.95
Control	C10	46.48	47.99	1.51
	IG（n=10）			CG（n=10）
	Pre	Post	Diff (Post-Pre)	Pre	Post	Diff (Post-Pre)
CMJ	24.61±2.0	30.74±1.98*#	6.13	24.69±1.46	27.34±2.25	2.65
AJ	42.20±2.28	49.48±1.53*#	7.28	43.89±2.76	46.67±2.42	2.78

## Sheet: Fig2
Countermovement jump height propulsion impulse
Group	Subject_ID	Pre	Post	Diff (Post-Pre)
Experimental	E1	0.204	0.263	0.059
Experimental	E2	0.22	0.285	0.065
Experimental	E3	0.224	0.284	0.06
Experimental	E4	0.233	0.293	0.06
Experimental	E5	0.253	0.327	0.074
Experimental	E6	0.202	0.271	0.069
Experimental	E7	0.249	0.321	0.072
Experimental	E8	0.216	0.257	0.041
Experimental	E9	0.185	0.231	0.046
Experimental	E10	0.215	0.269	0.054
Control	C1	0.218	0.24	0.022
Control	C2	0.277	0.315	0.038
Control	C3	0.247	0.262	0.015
Control	C4	0.141	0.16	0.019
Control	C5	0.147	0.172	0.025
Control	C6	0.259	0.27	0.011
Control	C7	0.242	0.256	0.014
Control	C8	0.209	0.234	0.025
Control	C9	0.183	0.207	0.024
Control	C10	0.257	0.284	0.027
Approach jump propulsion impulse
Group	Subject_ID	Pre	Post	Diff (Post-Pre)
Experimental	E1	0.293	0.387	0.094
Experimental	E2	0.237	0.289	0.052
Experimental	E3	0.285	0.34	0.055
Experimental	E4	0.261	0.311	0.05
Experimental	E5	0.26	0.281	0.021
Experimental	E6	0.292	0.369	0.077
Experimental	E7	0.311	0.405	0.094
Experimental	E8	0.338	0.465	0.127
Experimental	E9	0.313	0.42	0.107
Experimental	E10	0.309	0.444	0.135
Control	C1	0.325	0.342	0.017
Control	C2	0.35	0.366	0.016
Control	C3	0.334	0.355	0.021
Control	C4	0.227	0.272	0.045
Control	C5	0.359	0.375	0.016
Control	C6	0.268	0.303	0.035
Control	C7	0.348	0.359	0.011
Control	C8	0.279	0.322	0.043
Control	C9	0.27	0.297	0.027
Control	C10	0.31	0.339	0.029
	IG（n=10）			CG（n=10）
	Pre	Post	Diff (Post-Pre)	Pre	Post	Diff (Post-Pre)
Countermovement jump height propulsion impulse	0.22±0.02	0.28±0.03*#	0.06	0.22±0.05	0.24±0.05*	0.02
Approach jump propulsion impulse	0.29±0.03	0.37±0.07*	0.08	0.30±0.04	0.33±0.03*	0.03

## Sheet: Fig3
Vastus medialis (VM)	Squat_RMS	DepthJump_RMS					Squat_RMS	DepthJump_RMS
E1	163.97	155.01				VM	150.35±46.34	135.01±36.80
E2	134.48	102.45				RF	117.12±37.12	81.91±30.36*
E3	162.49	157.06				VL	189.12±42.11	191.26±67.27
E4	123.77	116.95				BF	65.08±35.12	85.06±42.24*
E5	151.05	155.81				TA	53.45±24.16	158.74±78.30*
E6	156.51	124.79				LG	45.21±9.10	80.71±5.08*
E7	143.97	167.52				MG	32.09±5.91	120.27±14.80*
E8	139.15	115.69
E9	207.38	127.87
E10	120.74	126.94
Rectus femoris (RF)	Squat_RMS	DepthJump_RMS
E1	142.64	101.98
E2	135.13	98.34
E3	93.9	65.03
E4	159.89	119.96
E5	77.39	44.97
E6	129.33	92.43
E7	107.05	74.25
E8	130.13	86.39
E9	97.29	69.08
E10	98.45	66.68
Vastus lateralis (VL)	Squat_RMS	DepthJump_RMS
E1	219.86	226.7
E2	193.99	205.53
E3	203.77	203.45
E4	197.61	189.68
E5	133.13	126.95
E6	214.44	218.81
E7	202.03	208.98
E8	141.87	143.79
E9	210.28	202.22
E10	174.23	186.47
Biceps femoris (BF)	Squat_RMS	DepthJump_RMS
E1	63.44	73.83
E2	36.59	52.99
E3	84.96	73.84
E4	77.52	116.92
E5	39.43	104.25
E6	93.45	108.57
E7	77.66	101.68
E8	63.45	69.57
E9	41.55	60.35
E10	72.76	88.59
Tibialis anterior (TA)	Squat_RMS	DepthJump_RMS
E1	62.61	163.25
E2	41.6	144.8
E3	66.54	179.74
E4	41.97	141.87
E5	49.84	175.1
E6	64.23	155.38
E7	59.87	138
E8	40.5	158.02
E9	57.8	177.46
E10	49.54	153.77
Lateral head of the gastrocnemius (LG)	Squat_RMS	DepthJump_RMS
E1	52.61	90.18
E2	37.77	74.45
E3	39.7	71.55
E4	55.08	106.94
E5	29.74	81.56
E6	32.57	91.84
E7	51.78	79.87
E8	37.01	70.69
E9	47.31	55.72
E10	68.54	84.3
Medial head of the gastrocnemius (MG)	Squat_RMS	DepthJump_RMS
E1	35.23	140.81
E2	40.71	144.45
E3	24.71	112.33
E4	33.08	107.58
E5	24.8	94.59
E6	29.73	113.47
E7	25.57	120.26
E8	31.83	108.33
E9	49.33	127.42
E10	25.92	133.47

## Sheet: Fig4
Vastus medialis (VM)	Squat_IEMG	DepthJump_IEMG	CMJ	AJ
E1	166.54	149.86	70.56	92.17
E2	149.78	117.24	64.35	86.74
E3	164.57	131.72	70.37	91.71
E4	127.09	102.17	55.3	95.96
E5	139.31	113.49	63.66	75.67
E6	169.6	129.55	75.57	87.2
E7	190.78	167.62	57.1	77.59
E8	142.36	119.18	58.03	86.83
E9	186.55	144.87	58.25	81.47
E10	133.32	114.2	63.51	65.82
Rectus femoris (RF)	Squat_IEMG	DepthJump_IEMG	CMJ	AJ
E1	69.26	64.74	61.06	60.36
E2	91.25	79.37	38.45	65.54
E3	86.81	79.77	44.98	71.53
E4	65.7	50.07	32.55	64.58
E5	72.99	69.18	56.71	69.27
E6	71.13	62.9	39.81	77.08
E7	103.81	90.39	44.91	71.59
E8	100.28	84.07	29.09	73.42
E9	79.79	68.56	34.87	66.07
E10	97.78	80.36	43.75	78.48
Vastus lateralis (VL)	Squat_IEMG	DepthJump_IEMG	CMJ	AJ
E1	163.72	100.85	57.79	131.89
E2	148.03	90.71	60.83	93.45
E3	128.88	68.39	58.87	109.92
E4	107.99	58.72	56.8	142.11
E5	134.56	76.77	58.11	119.41
E6	122.87	73.38	54.07	110.86
E7	153.79	97.37	61.62	102.97
E8	119.65	68.19	64.95	74.36
E9	127.06	71.35	62.38	101.58
E10	154.14	97.87	53.87	96.16
Biceps femoris (BF)	Squat_IEMG	DepthJump_IEMG	CMJ	AJ
E1	59.08	50.64	21.93	47.48
E2	41.18	35.57	21.57	40.03
E3	71.59	63.28	25.59	53.62
E4	55.67	43.84	31.04	46.09
E5	44.63	40.92	23.77	38.9
E6	44.02	38.17	21.57	40.11
E7	40.81	34.13	22.38	37.29
E8	49.43	37.07	26.27	42.86
E9	44.84	43.2	21.57	42.89
E10	58.67	51.27	23.62	41.13
Tibialis anterior (TA)	Squat_IEMG	DepthJump_IEMG	CMJ	AJ
E1	86.69	29.65	25.15	38.19
E2	81.14	24.95	23.69	30.49
E3	94.22	33.14	31.62	35.92
E4	63.8	14.68	26.19	40.62
E5	85.54	28.32	26.68	36.2
E6	95.05	33.41	30.06	39.85
E7	65.23	13.65	28.48	43.67
E8	88.51	28.87	25.67	41.42
E9	64.53	12.42	23.69	38.32
E10	79.6	25.72	25.22	37.52
Lateral head of the gastrocnemius (LG)	Squat_IEMG	DepthJump_IEMG	CMJ	AJ
E1	58.6	124.19	23.64	52.68
E2	59.68	124.17	34.45	63.45
E3	44.55	103.83	31.77	52.68
E4	46.92	108.82	43.9	53.37
E5	36.44	90.56	24.4	56.09
E6	43.34	103.25	40.07	57.95
E7	39.49	97.97	52.9	52.68
E8	38.69	97.61	48.6	66.2
E9	59.04	120.86	27.88	56.07
E10	53.54	115.65	34.5	52.68
Medial head of the gastrocnemius (MG)	Squat_IEMG	DepthJump_IEMG	CMJ	AJ
E1	41.82	67.23	38.11	57.26
E2	50.35	72.97	29.24	51.9
E3	39.54	67.42	28.06	54.67
E4	40.5	67.83	28.55	53.97
E5	23.1	43.8	32.24	58.52
E6	36.31	59.32	32.84	50.03
E7	34.14	55.84	34.65	50.03
E8	31.32	53.81	33.79	50.03
E9	29.67	47.51	42.03	50.88
E10	37.95	57.68	37.19	54.96
